# Supplementary material for: Tissue-Based Proteomic Profiling in Patients with Hyperplasia and Endometrial Cancer
Source: Cells. 2022 Jul 5;11(13):2119. doi: 10.3390/cells11132119 (PMC9265283; doi:10.3390/cells11132119)
Supplement: Supplementary file 1 [file cells-11-02119-s001.zip]

Archive with 1 entries (1 files):
- cells-1726385-supplementary.pdf
